# Supplementary material for: Near-Infrared Responsive Composites of Poly-3,4-Ethylenedioxythiophene with Fullerene Derivatives
Source: Polymers (Basel). 2024 Dec 25;17(1):14. doi: 10.3390/polym17010014 (PMC11723435; doi:10.3390/polym17010014)
Supplement: Supplementary file 1 [file polymers-17-00014-s001.zip]

Archive with 1 entries (1 files):
- polymers-3345988-supplementary.pdf
